# Supplementary material for: LMNA Mutation in a Family with a Strong History of Sudden Cardiac Death
Source: Genes (Basel). 2022 Jan 19;13(2):169. doi: 10.3390/genes13020169 (PMC8871815; doi:10.3390/genes13020169)
Supplement: Supplementary file 1 [file genes-13-00169-s001.zip]

Archive with 6 entries (6 files):
- 2-CH-view.AVI
- __MACOSX/._2-CH-view.AVI
- 4CH-view.AVI
- __MACOSX/._4CH-view.AVI
- Short axis view.AVI
- __MACOSX/._Short axis view.AVI
